# Supplementary material for: Iridescent Features Correlating with Periodic Assemblies in Custom-Crystallized Arylate Polyesters
Source: Int J Mol Sci. 2023 Oct 24;24(21):15538. doi: 10.3390/ijms242115538 (PMC10650520; doi:10.3390/ijms242115538)
Supplement: Supplementary file 1 [file ijms-24-15538-s001.zip]

Archive with 1 entries (1 files):
- ijms-2669554-supplementary.pdf
